# Supplementary material for: Community-level social capital and participation in health checkups among older adults in Japan: a cross-sectional study
Source: Front Public Health. 2026 Jan 14;13:1697600. doi: 10.3389/fpubh.2025.1697600 (PMC12847026; doi:10.3389/fpubh.2025.1697600)
Supplement: Supplementary file 1 [file Table_1.XLSX]

## Sheet: Table 1
Table 1 Population characteristics				(n = 5,964)
Item			Values
Age (years), n (%)
	65－69		3143	52.7
	70－74		2786	46.7
	Not available		35	0.6
Gender, n (%)
	Men		2649	44.4
	Women		3315	55.6
Certification of long-term care needs, n (%)
	Not certified		5732	96.0745
	Certified (above level 2)		127	2.1
	Certified (less than level 2)		90	1.5
	Not available		15	0.251509
Instrumental activities of daily living (TMIG‐IC), n (%)
	≥ 11 points		4544	76.1905
	≤ 10 points		1240	20.7914
	Not available		180	3.01811
Educational background, n (%)
	Compulsory education		1706	28.6
	High school, etc.		3045	51.1
	College, etc.		1117	18.7
	Other		63	1.1
	Not available		33	0.6
Economic status, n (%)
	Comfortable		281	4.70725
	Rather comfortable		2258	37.8576
	Rather uncomfortable		2709	45.4092
	Poor		654	10.9614
	Not available		62	1
Medical history, n (%)
	Yes		2937	49.2455
	No		3026	50.7378
Individual-level social capital, mean (SD)
	Civil participation		0.68 (1.07)
	Social cohesion		1.76 (1.13)
	Reciprocity		2.86 (0.50)
Community-level social capital, mean (SD)
	Civic participation		51.64 (12.17)
	Social cohesion		140.58 (18.18)
	Reciprocity		200.46 (4.67)
TMIG-IC: Tokyo Metropolitan Institute of Gerontology Index of Competence
SD: standard deviation

## Sheet: New Table2
Table 2. ORs and 95% CIs of social capital concerning the need for long-term care
Variables		Model 1		Model 2		Model 3		Model 4
		OR	(95% CI)	OR	(95% CI)	OR	(95% CI)	OR	(95% CI)
Deviation		1219.65		1191.02		1124.48		1030.11
Contextual factors
Social capital (Community-level):
	Civic participationa	1.03	(0.88–1.22)	1.04	(0.87–1.24)	1	(0.84–1.19)	1	(0.84–1.20)
	Social cohesiona	0.89	(0.75–1.05)	0.93	(0.76–1.14)	0.91	(0.75–1.11)	0.96	(0.79–1.18)
	Reciprocitya	0.81	(0.70–0.94)***	0.87	(0.75–1.00)†	0.85	(0.74–0.98)*	0.86	(0.75–1.00)†
Compositional factors
Gender
	Women					1		1
	Men					1.5	(1.04–2.18)*	1.42	(1.02–2.09)†
Age (years)
	65–69					1		1
	70–74					1.41	(0.98–2.04)†	1.26	(0.86–1.84)
Economic status
	Rather comfortable					1		1
	Rather uncomfortable					1.17	(0.77–1.76)	1.05	(0.69–1.62)
Educational background
	Primary school or less					1		1
	High school					0.69	(0.46–1.03)†	0.76	(0.50–1.16)
	College or higher					0.44	(0.23–0.84)*	0.51	(0.27–0.99)*
	Others					0.56	(0.08–4.24)	0.57	(0.07–4.50)
Medical history (hypertension, diabetes, stroke, or none of these)
	No							1
	Yes							2.37	(1.56–3.60)***
History of falling
	No							1
	Yes							3.43	(2.34–5.05)***
Sleep
	Enough							1
	Not enough							1.53	(1.02–2.30)*
Random effects
Variance (SE)		0.028(0.078)		0.016 (0.070)		0.013 (0.070)		0.004 (0.075)
†p < 0.1,*p < 0.05,**p < 0.01,***p < 0.001
Odds ratio were tested in a multilevel logistic regression analysis.
aORs of social capital represent per standard deviation increase of each score.
Variance (SE) in the null model is 0.041 (0.089) .
Model 1: Only the social capital of the 65 voting units, which was considered a regional-level factor
Model 2: Model 1 + confounding factors for the voting district (aging rate, percentage of compulsory education, percentage of uncomfortable) + Individual-level social capital (Civic participation, Social cohesion, Reciprocity）
Model 3: Model 2 + Individual-level social environment factors (gender, age, socioeconomic status, education)
Model 4: Model 3 + Individual-level risk factors (medical history, history of falling, sleep)
OR: Odds ratio; CI: Confidence interval; SE: Standard error.

## Sheet: Additional file 1
Additional file 1.
Number of participants by voting distinct
Analytical voting district	Study population				Number of responses
	Polling or voting district	Women	Men	Total	Women	Men	Missing data	Total	Response rate
1	1	198	156	354	100	77		177	50
2	2	313	279	592	175	127		302	51.0135
3	3	382	336	718	216	173	1	390	54.3175
4	4	188	163	351	97	67	1	165	47.0085
5	5	201	157	358	95	60		155	43.2961
6	6	335	233	568	164	117	1	282	49.6479
7	7	561	450	1011	300	200		500	49.456
8	8	168	137	305	83	63		146	47.8689
9	9	232	201	433	128	94	1	223	51.5012
10	10	615	523	1138	308	253	1	562	49.3849
11	11	155	144	299	85	63		148	49.4983
12	12	104	96	200	54	35		89	44.5
13	13	61	54	115	29	26		55	47.8261
14	14	54	53	107	20	19		39	36.4486
15	15	54	74	128	29	29	1	59	46.0938
16	16	29	28	57	16	18		34	59.6491
17	17	631	519	1150	300	255	1	556	48.3478
18	18	130	112	242	61	46		107	44.2149
19	19	57	75	132	31	39		70	53.0303
ー	20	8	16	24	4	4		8	33.3333
20	21	35	35	70	19	17		36	51.4286
21	22	56	56	112	26	23		49	43.75
22	23	21	30	51	10	8		18	35.2941
23	26	26	28	54	14	12		26	48.1481
ー	27	5	9	14	2	5		7	50
ー	28	5	3	8	3	2		5	62.5
24	29	16	20	36	8	10		18	50
ー	30	7	7	14	2	6		8	57.1429
25	31	160	119	279	89	75		164	58.7814
26	32	104	74	178	50	33		83	46.6292
ー	33	26	25	51	5	6		11	21.5686
27	34	63	56	119	19	18		37	31.0924
28	35	38	37	75	25	13		38	50.6667
ー	36	5	10	15	1	1		2	13.3333
29	37	40	42	82	14	15		29	35.3659
30	38	64	50	114	37	23		60	52.6316
31	39	69	57	126	41	26		67	53.1746
32	40	51	48	99	30	22	1	53	53.5354
33	41	43	49	92	30	24		54	58.6957
34	42	38	32	70	18	15		33	47.1429
35	43	28	26	54	20	16		36	66.6667
36	44	63	65	128	37	33		70	54.6875
37	45	43	48	91	23	26		49	53.8462
38	46	93	66	159	57	32		89	55.9748
39	47	62	50	112	30	22		52	46.4286
40	48	186	177	363	100	88	1	189	52.0661
41	49	32	34	66	19	17		36	54.5455
42	50	101	96	197	47	50		97	49.2386
43	51	42	41	83	22	23	1	46	55.4217
44	52	47	52	99	23	22		45	45.4545
45	53	47	52	99	26	33		59	59.596
46	54	59	58	117	28	22		50	42.735
47	55	26	30	56	15	14		29	51.7857
48	56	170	142	312	82	71		153	49.0385
49	57	59	53	112	31	28		59	52.6786
50	58	38	27	65	17	8		25	38.4615
51	59	49	45	94	24	25		49	52.1277
52	60	23	29	52	12	18		30	57.6923
53	61	58	55	113	37	28		65	57.5221
54	62	20	18	38	7	7		14	36.8421
55	63	90	86	176	46	43		89	50.5682
56	65	16	14	30	10	9		19	63.3333
57	66	16	22	38	7	9		16	42.1053
58	67	15	16	31	7	3		10	32.2581
59	68	16	21	37	8	11		19	51.3514
60	69	29	31	60	19	18		37	61.6667
61	70	49	50	99	26	20		46	46.4646
62	71	30	34	64	9	11		20	31.25
63	73	61	49	110	37	22	1	60	54.5455
64	74	58	59	117	29	22		51	43.5897
ー	75	6	4	10	6	2		8	80
65	76	44	52	96	10	18		28	29.1667
ー	Missing data							18
Total		7024	6195	13219	3609	2890	11	6528	49.3835
